# Supplementary material for: In Silico Prediction of Inhibition of Promiscuous Breast Cancer Resistance Protein (BCRP/ABCG2)
Source: PLoS One. 2014 Mar 10;9(3):e90689. doi: 10.1371/journal.pone.0090689 (PMC3948701; doi:10.1371/journal.pone.0090689)
Supplement: File S1 — Three pharmacophore hypotheses Hypo A, Hypo B, and Hypo C. (ZIP) [file pone.0090689.s001.zip]

Archive with 4 entries (3 files):
- File S1/
- File S1/Hypo A.chm
- File S1/Hypo B.chm
- File S1/Hypo C.chm
