# Supplementary material for: In Silico Prediction of Inhibition of Promiscuous Breast Cancer Resistance Protein (BCRP/ABCG2)
Source: PLoS One. 2014 Mar 10;9(3):e90689. doi: 10.1371/journal.pone.0090689 (PMC3948701; doi:10.1371/journal.pone.0090689)
Supplement: File S1 — Three pharmacophore hypotheses Hypo A, Hypo B, and Hypo C. (ZIP) [file pone.0090689.s001.zip › File S1/Hypo B.chm]

!BioCAD CHM format, all rights reserved Wednesday 19 June 2013 10:26:20
!VERSION 1.1
QUERY HypoB
{
  ATTRIBUTES :
    PROP ( CAN_ESTIMATE "YES" ) ;
  AND atomWithLP1 (  ) 
  {
    ATTRIBUTES :
	COORD2D ( 0 0 ) ;
	COORD3D ( 0.2 182.4 19.6 ) ;
    TOPOLOGY :
      ATOM Heavy#NOS#31
	ELEMENTS ( N O S )
	CHARGE ( -7 -6 -5 -4 -3 -2 -1 0 )
	VALENCE ( 2 3 )
	LPCOUNT ( 1 2 3 )
	COORDINATION ( 1 2 )
	COORD2D ( 0 0 )
	COORD3D ( 0 -115.7 -14 ) ;
    OBJECTS :
      POINT AcceptorProj11
	COORD2D ( 0 0 )
	COORD3D ( 0.2 182.4 19.6 ) ;
      VECTOR AcceptorVector11 HEAD ( AcceptorProj11 ) TAIL ( Heavy#NOS#31 ) HBACCEPTOR  ;
  }
  AND goodN1 (  ) 
  {
    ATTRIBUTES :
	COORD2D ( 0 0 ) ;
	COORD3D ( 321 181.3 0 ) ;
    TOPOLOGY :
      ATOM Heavy#N#31
	ELEMENTS ( N )
	LPCOUNT ( 1 )
	COORDINATION ( 3 )
	COORD2D ( 0 0 )
	COORD3D ( 321 -118.7 0 ) ;
      ATOM #NonC#31
	ELEMENTS ( ANY_NONCARBON )
	COORD2D ( 0 0 )
	COORD3D ( 471 -118.7 0 ) ;
      BOND N-NonC1 ( Heavy#N#31 #NonC#31 ) SINGLE DOUBLE TRIPLE AROMATIC  ;
    OBJECTS :
      POINT AcceptorProj21
	COORD2D ( 0 0 )
	COORD3D ( 321 181.3 0 ) ;
      VECTOR AcceptorVector21 HEAD ( AcceptorProj21 ) TAIL ( Heavy#N#31 ) HBACCEPTOR  ;
  }
  OR HBA_1 ( atomWithLP1 goodN1 ) 
  {
    ATTRIBUTES :
	COORD2D ( 0 0 ) ;
	COORD3D ( 135.2 293 4.9 ) ;
	PROP ( SOURCE "BIOCAD_FUNCTION" ) ;
    OBJECTS :
      ATOM heavyAtom1 
	COORD2D ( 0 0 )
	COORD3D ( 9.2 293.4 0 )
	MAP ( atomWithLP1/Heavy#NOS#31 goodN1/Heavy#N#31 ) 
	PROP ( INDEX_CODE "14" ) ;
      POINT AcceptorProj1 
	COORD2D ( 0 0 )
	COORD3D ( 309.2 293.4 0 )
	MAP ( atomWithLP1/AcceptorProj11 goodN1/AcceptorProj21 ) 
	PROP ( INDEX_CODE "15" ) ;
      VECTOR AcceptorVector1 HEAD ( AcceptorProj1 ) TAIL ( heavyAtom1 ) 
	MAP ( atomWithLP1/AcceptorVector11 goodN1/AcceptorVector21 )  ;
  }
  AND atomWithLP2 (  ) 
  {
    ATTRIBUTES :
	COORD2D ( 0 0 ) ;
	COORD3D ( 0.2 182.4 19.6 ) ;
    TOPOLOGY :
      ATOM Heavy#NOS#32
	ELEMENTS ( N O S )
	CHARGE ( -7 -6 -5 -4 -3 -2 -1 0 )
	VALENCE ( 2 3 )
	LPCOUNT ( 1 2 3 )
	COORDINATION ( 1 2 )
	COORD2D ( 0 0 )
	COORD3D ( 0 -115.7 -14 ) ;
    OBJECTS :
      POINT AcceptorProj12
	COORD2D ( 0 0 )
	COORD3D ( 0.2 182.4 19.6 ) ;
      VECTOR AcceptorVector12 HEAD ( AcceptorProj12 ) TAIL ( Heavy#NOS#32 ) HBACCEPTOR  ;
  }
  AND goodN2 (  ) 
  {
    ATTRIBUTES :
	COORD2D ( 0 0 ) ;
	COORD3D ( 321 181.3 0 ) ;
    TOPOLOGY :
      ATOM Heavy#N#32
	ELEMENTS ( N )
	LPCOUNT ( 1 )
	COORDINATION ( 3 )
	COORD2D ( 0 0 )
	COORD3D ( 321 -118.7 0 ) ;
      ATOM #NonC#32
	ELEMENTS ( ANY_NONCARBON )
	COORD2D ( 0 0 )
	COORD3D ( 471 -118.7 0 ) ;
      BOND N-NonC2 ( Heavy#N#32 #NonC#32 ) SINGLE DOUBLE TRIPLE AROMATIC  ;
    OBJECTS :
      POINT AcceptorProj22
	COORD2D ( 0 0 )
	COORD3D ( 321 181.3 0 ) ;
      VECTOR AcceptorVector22 HEAD ( AcceptorProj22 ) TAIL ( Heavy#N#32 ) HBACCEPTOR  ;
  }
  OR HBA_2 ( atomWithLP2 goodN2 ) 
  {
    ATTRIBUTES :
	COORD2D ( 0 0 ) ;
	COORD3D ( 135.2 293 4.9 ) ;
	PROP ( SOURCE "BIOCAD_FUNCTION" ) ;
    OBJECTS :
      ATOM heavyAtom2 
	COORD2D ( 0 0 )
	COORD3D ( 9.2 293.4 0 )
	MAP ( atomWithLP2/Heavy#NOS#32 goodN2/Heavy#N#32 ) 
	PROP ( INDEX_CODE "14" ) ;
      POINT AcceptorProj2 
	COORD2D ( 0 0 )
	COORD3D ( 309.2 293.4 0 )
	MAP ( atomWithLP2/AcceptorProj12 goodN2/AcceptorProj22 ) 
	PROP ( INDEX_CODE "15" ) ;
      VECTOR AcceptorVector2 HEAD ( AcceptorProj2 ) TAIL ( heavyAtom2 ) 
	MAP ( atomWithLP2/AcceptorVector12 goodN2/AcceptorVector22 )  ;
  }
  AND HYDROPHOBIC_3 (  ) 
  {
    ATTRIBUTES :
	COORD2D ( 0 0 ) ;
	COORD3D ( 0 0 0 ) ;
	PROP ( SOURCE "BIOCAD_FUNCTION" ) ;
    OBJECTS :
      POINT Hydrophobic1
	COORD2D ( 0 0 )
	COORD3D ( 0 0 0 )
	HYDROPHOBE 
	PROP ( INDEX_CODE "11" ) ;
  }
  AND Ring6A1 (  ) 
  {
    ATTRIBUTES :
	COORD2D ( 0 0 ) ;
	COORD3D ( -217.5 -207.9 -513.6 ) ;
    TOPOLOGY :
      ATOM R6A11
	ELEMENTS ( ANY )
	AROMATIC
	ENDOCYCLIC
	BRIDGEHEAD
	CHARGE ( -7 -6 -5 -4 -3 -2 -1 0 1 2 3 4 5 6 7 )
	COORD2D ( 0 0 )
	COORD3D ( -132.8 -196.7 -391.7 ) ;
      ATOM R6A21
	ELEMENTS ( ANY )
	AROMATIC
	ENDOCYCLIC
	BRIDGEHEAD
	CHARGE ( -7 -6 -5 -4 -3 -2 -1 0 1 2 3 4 5 6 7 )
	COORD2D ( 0 0 )
	COORD3D ( -105.1 -300.3 -480.7 ) ;
      ATOM R6A31
	ELEMENTS ( ANY )
	AROMATIC
	ENDOCYCLIC
	BRIDGEHEAD
	CHARGE ( -7 -6 -5 -4 -3 -2 -1 0 1 2 3 4 5 6 7 )
	COORD2D ( 0 0 )
	COORD3D ( -145.5 -291.6 -614.5 ) ;
      ATOM R6A41
	ELEMENTS ( ANY )
	AROMATIC
	ENDOCYCLIC
	BRIDGEHEAD
	CHARGE ( -7 -6 -5 -4 -3 -2 -1 0 1 2 3 4 5 6 7 )
	COORD2D ( 0 0 )
	COORD3D ( -215.2 -175.8 -658.8 ) ;
      ATOM R6A51
	ELEMENTS ( ANY )
	AROMATIC
	ENDOCYCLIC
	BRIDGEHEAD
	CHARGE ( -7 -6 -5 -4 -3 -2 -1 0 1 2 3 4 5 6 7 )
	COORD2D ( 0 0 )
	COORD3D ( -242.9 -72.2 -569.9 ) ;
      ATOM R6A61
	ELEMENTS ( ANY )
	AROMATIC
	ENDOCYCLIC
	BRIDGEHEAD
	CHARGE ( -7 -6 -5 -4 -3 -2 -1 0 1 2 3 4 5 6 7 )
	COORD2D ( 0 0 )
	COORD3D ( -202.5 -80.9 -436 ) ;
      BOND R6A561 ( R6A51 R6A61 ) AROMATIC ENDOCYCLIC  ;
      BOND R6A451 ( R6A41 R6A51 ) AROMATIC ENDOCYCLIC  ;
      BOND R6A341 ( R6A31 R6A41 ) AROMATIC ENDOCYCLIC  ;
      BOND R6A231 ( R6A21 R6A31 ) AROMATIC ENDOCYCLIC  ;
      BOND R6A121 ( R6A11 R6A21 ) AROMATIC ENDOCYCLIC  ;
      BOND R6A611 ( R6A61 R6A11 ) AROMATIC ENDOCYCLIC  ;
    OBJECTS :
      POINT normal-R6A1
	COORD2D ( 0 0 )
	COORD3D ( -261 -229.6 -501.9 ) ;
      POINT centroid-R6A1
	COORD2D ( 0 0 )
	COORD3D ( -174 -186.2 -525.3 ) ;
      VECTOR vector-R6A1 HEAD ( normal-R6A1 ) TAIL ( centroid-R6A1 ) ;
      PLANE plane-R6A1 ORIGIN ( centroid-R6A1 ) NORMAL ( normal-R6A1 )
	LEAST_SQ_PLANE ( R6A11 R6A21 R6A31 R6A41 R6A51 R6A61 )  ;
  }
  AND Ring5A1 (  ) 
  {
    ATTRIBUTES :
	COORD2D ( 0 0 ) ;
	COORD3D ( -332.1 287.4 -529 ) ;
    TOPOLOGY :
      ATOM R5A11
	ELEMENTS ( ANY )
	AROMATIC
	ENDOCYCLIC
	BRIDGEHEAD
	CHARGE ( -7 -6 -5 -4 -3 -2 -1 0 1 2 3 4 5 6 7 )
	COORD2D ( 0 0 )
	COORD3D ( -225.4 206.1 -504.9 ) ;
      ATOM R5A21
	ELEMENTS ( ANY )
	AROMATIC
	ENDOCYCLIC
	BRIDGEHEAD
	CHARGE ( -7 -6 -5 -4 -3 -2 -1 0 1 2 3 4 5 6 7 )
	COORD2D ( 0 0 )
	COORD3D ( -242.9 321.7 -429.8 ) ;
      ATOM R5A31
	ELEMENTS ( ANY )
	AROMATIC
	ENDOCYCLIC
	BRIDGEHEAD
	CHARGE ( -7 -6 -5 -4 -3 -2 -1 0 1 2 3 4 5 6 7 )
	COORD2D ( 0 0 )
	COORD3D ( -318.5 408.9 -510 ) ;
      ATOM R5A41
	ELEMENTS ( ANY )
	AROMATIC
	ENDOCYCLIC
	BRIDGEHEAD
	CHARGE ( -7 -6 -5 -4 -3 -2 -1 0 1 2 3 4 5 6 7 )
	COORD2D ( 0 0 )
	COORD3D ( -347.7 351.7 -630.1 ) ;
      ATOM R5A51
	ELEMENTS ( ANY )
	AROMATIC
	ENDOCYCLIC
	BRIDGEHEAD
	CHARGE ( -7 -6 -5 -4 -3 -2 -1 0 1 2 3 4 5 6 7 )
	COORD2D ( 0 0 )
	COORD3D ( -290.1 227.6 -625.7 ) ;
      BOND R5A451 ( R5A41 R5A51 ) AROMATIC ENDOCYCLIC  ;
      BOND R5A341 ( R5A31 R5A41 ) AROMATIC ENDOCYCLIC  ;
      BOND R5A231 ( R5A21 R5A31 ) AROMATIC ENDOCYCLIC  ;
      BOND R5A121 ( R5A11 R5A21 ) AROMATIC ENDOCYCLIC  ;
      BOND R5A511 ( R5A51 R5A11 ) AROMATIC ENDOCYCLIC  ;
    OBJECTS :
      POINT normal-R5A1
	COORD2D ( 0 0 )
	COORD3D ( -374.3 268.5 -509.8 ) ;
      POINT centroid-R5A1
	COORD2D ( 0 0 )
	COORD3D ( -290 306.3 -548.3 ) ;
      VECTOR vector-R5A1 HEAD ( normal-R5A1 ) TAIL ( centroid-R5A1 ) ;
      PLANE plane-R5A1 ORIGIN ( centroid-R5A1 ) NORMAL ( normal-R5A1 )
	LEAST_SQ_PLANE ( R5A11 R5A21 R5A31 R5A41 R5A51 )  ;
  }
  AND Ring6B1 (  ) 
  {
    ATTRIBUTES :
	COORD2D ( 0 0 ) ;
	COORD3D ( 42.7 -44.1 404.6 ) ;
    TOPOLOGY :
      ATOM R6B11
	ELEMENTS ( ANY )
	AROMATIC
	ENDOCYCLIC
	BRIDGEHEAD
	CHARGE ( -7 -6 -5 -4 -3 -2 -1 0 1 2 3 4 5 6 7 )
	COORD2D ( 0 0 )
	COORD3D ( 117.6 -36.1 276.3 ) ;
      ATOM R6B21
	ELEMENTS ( ANY )
	AROMATIC
	ENDOCYCLIC
	BRIDGEHEAD
	CHARGE ( -7 -6 -5 -4 -3 -2 -1 0 1 2 3 4 5 6 7 )
	COORD2D ( 0 0 )
	COORD3D ( 86.4 83.4 340.8 ) ;
      ATOM R6B31
	ELEMENTS ( ANY )
	AROMATIC
	ENDOCYCLIC
	BRIDGEHEAD
	CHARGE ( -7 -6 -5 -4 -3 -2 -1 0 1 2 3 4 5 6 7 )
	COORD2D ( 0 0 )
	COORD3D ( 59.7 84.9 478.3 ) ;
      ATOM R6B41
	ELEMENTS ( ANY )
	AROMATIC
	ENDOCYCLIC
	BRIDGEHEAD
	CHARGE ( -7 -6 -5 -4 -3 -2 -1 0 1 2 3 4 5 6 7 )
	COORD2D ( 0 0 )
	COORD3D ( 64.8 -36.9 551.5 ) ;
      ATOM R6B51
	ELEMENTS ( ANY )
	AROMATIC
	ENDOCYCLIC
	BRIDGEHEAD
	CHARGE ( -7 -6 -5 -4 -3 -2 -1 0 1 2 3 4 5 6 7 )
	COORD2D ( 0 0 )
	COORD3D ( 96 -156.3 487 ) ;
      ATOM R6B61
	ELEMENTS ( ANY )
	AROMATIC
	ENDOCYCLIC
	BRIDGEHEAD
	CHARGE ( -7 -6 -5 -4 -3 -2 -1 0 1 2 3 4 5 6 7 )
	COORD2D ( 0 0 )
	COORD3D ( 122.7 -157.9 349.5 ) ;
      BOND R6B561 ( R6B51 R6B61 ) AROMATIC ENDOCYCLIC  ;
      BOND R6B451 ( R6B41 R6B51 ) AROMATIC ENDOCYCLIC  ;
      BOND R6B341 ( R6B31 R6B41 ) AROMATIC ENDOCYCLIC  ;
      BOND R6B231 ( R6B21 R6B31 ) AROMATIC ENDOCYCLIC  ;
      BOND R6B121 ( R6B11 R6B21 ) AROMATIC ENDOCYCLIC  ;
      BOND R6B611 ( R6B61 R6B11 ) AROMATIC ENDOCYCLIC  ;
    OBJECTS :
      POINT normal-R6B1
	COORD2D ( 0 0 )
	COORD3D ( -5.9 -51.8 395.3 ) ;
      POINT centroid-R6B1
	COORD2D ( 0 0 )
	COORD3D ( 91.2 -36.5 413.9 ) ;
      VECTOR vector-R6B1 HEAD ( normal-R6B1 ) TAIL ( centroid-R6B1 ) ;
      PLANE plane-R6B1 ORIGIN ( centroid-R6B1 ) NORMAL ( normal-R6B1 )
	LEAST_SQ_PLANE ( R6B61 R6B51 R6B41 R6B31 R6B21 R6B11 )  ;
  }
  AND Ring5B1 (  ) 
  {
    ATTRIBUTES :
	COORD2D ( 0 0 ) ;
	COORD3D ( -18.7 408.9 376.7 ) ;
    TOPOLOGY :
      ATOM R5B11
	ELEMENTS ( ANY )
	AROMATIC
	ENDOCYCLIC
	BRIDGEHEAD
	CHARGE ( -7 -6 -5 -4 -3 -2 -1 0 1 2 3 4 5 6 7 )
	COORD2D ( 0 0 )
	COORD3D ( 41.1 287.7 394.6 ) ;
      ATOM R5B21
	ELEMENTS ( ANY )
	AROMATIC
	ENDOCYCLIC
	BRIDGEHEAD
	CHARGE ( -7 -6 -5 -4 -3 -2 -1 0 1 2 3 4 5 6 7 )
	COORD2D ( 0 0 )
	COORD3D ( 37.4 379.4 499.1 ) ;
      ATOM R5B31
	ELEMENTS ( ANY )
	AROMATIC
	ENDOCYCLIC
	BRIDGEHEAD
	CHARGE ( -7 -6 -5 -4 -3 -2 -1 0 1 2 3 4 5 6 7 )
	COORD2D ( 0 0 )
	COORD3D ( 26.2 505.9 439.1 ) ;
      ATOM R5B41
	ELEMENTS ( ANY )
	AROMATIC
	ENDOCYCLIC
	BRIDGEHEAD
	CHARGE ( -7 -6 -5 -4 -3 -2 -1 0 1 2 3 4 5 6 7 )
	COORD2D ( 0 0 )
	COORD3D ( 22.8 495.5 303.3 ) ;
      ATOM R5B51
	ELEMENTS ( ANY )
	AROMATIC
	ENDOCYCLIC
	BRIDGEHEAD
	CHARGE ( -7 -6 -5 -4 -3 -2 -1 0 1 2 3 4 5 6 7 )
	COORD2D ( 0 0 )
	COORD3D ( 32 361.3 277.5 ) ;
      BOND R5B451 ( R5B41 R5B51 ) AROMATIC ENDOCYCLIC  ;
      BOND R5B341 ( R5B31 R5B41 ) AROMATIC ENDOCYCLIC  ;
      BOND R5B231 ( R5B21 R5B31 ) AROMATIC ENDOCYCLIC  ;
      BOND R5B121 ( R5B11 R5B21 ) AROMATIC ENDOCYCLIC  ;
      BOND R5B511 ( R5B51 R5B11 ) AROMATIC ENDOCYCLIC  ;
    OBJECTS :
      POINT normal-R5B1
	COORD2D ( 0 0 )
	COORD3D ( -68.5 405.2 378.2 ) ;
      POINT centroid-R5B1
	COORD2D ( 0 0 )
	COORD3D ( 31.2 412.6 375.2 ) ;
      VECTOR vector-R5B1 HEAD ( normal-R5B1 ) TAIL ( centroid-R5B1 ) ;
      PLANE plane-R5B1 ORIGIN ( centroid-R5B1 ) NORMAL ( normal-R5B1 )
	LEAST_SQ_PLANE ( R5B51 R5B41 R5B31 R5B21 R5B11 )  ;
  }
  OR RING_AROMATIC_4 ( Ring6A1 Ring5A1 Ring6B1 Ring5B1 ) 
  {
    ATTRIBUTES :
	COORD2D ( 0 0 ) ;
	COORD3D ( 0 -300 0 ) ;
	PROP ( SOURCE "BIOCAD_FUNCTION" ) ;
    OBJECTS :
      POINT centroid1 
	COORD2D ( 0 0 )
	COORD3D ( 0 -150 0 )
	MAP ( Ring6A1/centroid-R6A1 Ring5A1/centroid-R5A1 Ring6B1/centroid-R6B1 Ring5B1/centroid-R5B1 ) 
	PROP ( INDEX_CODE "20" ) ;
      POINT normal1 
	COORD2D ( 0 0 )
	COORD3D ( 0 -450 0 )
	MAP ( Ring6A1/normal-R6A1 Ring5A1/normal-R5A1 Ring6B1/normal-R6B1 Ring5B1/normal-R5B1 ) 
	PROP ( INDEX_CODE "21" ) ;
      VECTOR vector1 HEAD ( normal1 ) TAIL ( centroid1 ) 
	MAP ( Ring6A1/vector-R6A1 Ring5A1/vector-R5A1 Ring6B1/vector-R6B1 Ring5B1/vector-R5B1 )  ;
      PLANE plane1 ORIGIN ( centroid1 ) NORMAL ( normal1 ) 
	MAP ( Ring6A1/plane-R6A1 Ring5A1/plane-R5A1 Ring6B1/plane-R6B1 Ring5B1/plane-R5B1 )  ;
  }
  FIT training79_05 ( HBA_1 HBA_2 HYDROPHOBIC_3 RING_AROMATIC_4 ) 
  {
    ATTRIBUTES :
	COORD2D ( 0 0 ) ;
	COORD3D ( 0 0 0 ) ;
	ROOT ;
	WEIGHT ( HBA_1 1.1423 ) ;
	WEIGHT ( HBA_2 2.6110 ) ;
	WEIGHT ( HYDROPHOBIC_3 1.1423 ) ;
	WEIGHT ( RING_AROMATIC_4 2.6110 ) ;
	MINIMUM_FIT ( 0.0000 ) ;
	INTERCEPT ( -8.9286 ) ;
    CONSTRAINTS :
      BLOB HBA_1.11 ( HBA_1/heavyAtom1 )
	COORD2D ( 394.074 -53.0902 )
	COORD3D ( 394.074 -53.0902 -998.481 )
	TOLERANCE ( 160.0000 ) ;
      BLOB HBA_1.21 ( HBA_1/AcceptorProj1 )
	COORD2D ( 206.755 143.99 )
	COORD3D ( 206.755 143.99 -1125.25 )
	TOLERANCE ( 205.0000 ) ;
      BLOB HBA_2.11 ( HBA_2/heavyAtom2 )
	COORD2D ( 342.431 -80.9579 )
	COORD3D ( 342.431 -80.9579 -425.304 )
	TOLERANCE ( 190.0000 ) ;
      BLOB HBA_2.21 ( HBA_2/AcceptorProj2 )
	COORD2D ( 394.88 211.034 )
	COORD3D ( 394.88 211.034 -574.319 )
	TOLERANCE ( 190.0000 ) ;
      BLOB HYDROPHOBIC_3.11 ( HYDROPHOBIC_3/Hydrophobic1 )
	COORD2D ( 134 -788 )
	COORD3D ( 134 -788 344 )
	TOLERANCE ( 190.0000 ) ;
      BLOB RING_AROMATIC_4.11 ( RING_AROMATIC_4/centroid1 )
	COORD2D ( 55.2698 -579.889 )
	COORD3D ( 55.2698 -579.889 40.5743 )
	TOLERANCE ( 145.0000 ) ;
      BLOB RING_AROMATIC_4.21 ( RING_AROMATIC_4/normal1 )
	COORD2D ( 298.444 -658.058 )
	COORD3D ( 298.444 -658.058 -114.915 )
	TOLERANCE ( 145.0000 ) ;
  }
}
