# Supplementary material for: In Silico Prediction of Inhibition of Promiscuous Breast Cancer Resistance Protein (BCRP/ABCG2)
Source: PLoS One. 2014 Mar 10;9(3):e90689. doi: 10.1371/journal.pone.0090689 (PMC3948701; doi:10.1371/journal.pone.0090689)
Supplement: File S1 — Three pharmacophore hypotheses Hypo A, Hypo B, and Hypo C. (ZIP) [file pone.0090689.s001.zip › File S1/Hypo C.chm]

!BioCAD CHM format, all rights reserved Thursday 11 July 2013 11:14:25
!VERSION 1.1
QUERY HypoC
{
  ATTRIBUTES :
    PROP ( CAN_ESTIMATE "YES" ) ;
  AND HYDROPHOBIC_1 (  ) 
  {
    ATTRIBUTES :
	COORD2D ( 0 0 ) ;
	COORD3D ( 0 0 0 ) ;
	PROP ( SOURCE "BIOCAD_FUNCTION" ) ;
    OBJECTS :
      POINT Hydrophobic1
	COORD2D ( 0 0 )
	COORD3D ( 0 0 0 )
	HYDROPHOBE 
	PROP ( INDEX_CODE "11" ) ;
  }
  AND HYDROPHOBIC_2 (  ) 
  {
    ATTRIBUTES :
	COORD2D ( 0 0 ) ;
	COORD3D ( 0 0 0 ) ;
	PROP ( SOURCE "BIOCAD_FUNCTION" ) ;
    OBJECTS :
      POINT Hydrophobic2
	COORD2D ( 0 0 )
	COORD3D ( 0 0 0 )
	HYDROPHOBE 
	PROP ( INDEX_CODE "11" ) ;
  }
  AND Ring6A1 (  ) 
  {
    ATTRIBUTES :
	COORD2D ( 0 0 ) ;
	COORD3D ( -217.5 -207.9 -513.6 ) ;
    TOPOLOGY :
      ATOM R6A11
	ELEMENTS ( ANY )
	AROMATIC
	ENDOCYCLIC
	BRIDGEHEAD
	CHARGE ( -7 -6 -5 -4 -3 -2 -1 0 1 2 3 4 5 6 7 )
	COORD2D ( 0 0 )
	COORD3D ( -132.8 -196.7 -391.7 ) ;
      ATOM R6A21
	ELEMENTS ( ANY )
	AROMATIC
	ENDOCYCLIC
	BRIDGEHEAD
	CHARGE ( -7 -6 -5 -4 -3 -2 -1 0 1 2 3 4 5 6 7 )
	COORD2D ( 0 0 )
	COORD3D ( -105.1 -300.3 -480.7 ) ;
      ATOM R6A31
	ELEMENTS ( ANY )
	AROMATIC
	ENDOCYCLIC
	BRIDGEHEAD
	CHARGE ( -7 -6 -5 -4 -3 -2 -1 0 1 2 3 4 5 6 7 )
	COORD2D ( 0 0 )
	COORD3D ( -145.5 -291.6 -614.5 ) ;
      ATOM R6A41
	ELEMENTS ( ANY )
	AROMATIC
	ENDOCYCLIC
	BRIDGEHEAD
	CHARGE ( -7 -6 -5 -4 -3 -2 -1 0 1 2 3 4 5 6 7 )
	COORD2D ( 0 0 )
	COORD3D ( -215.2 -175.8 -658.8 ) ;
      ATOM R6A51
	ELEMENTS ( ANY )
	AROMATIC
	ENDOCYCLIC
	BRIDGEHEAD
	CHARGE ( -7 -6 -5 -4 -3 -2 -1 0 1 2 3 4 5 6 7 )
	COORD2D ( 0 0 )
	COORD3D ( -242.9 -72.2 -569.9 ) ;
      ATOM R6A61
	ELEMENTS ( ANY )
	AROMATIC
	ENDOCYCLIC
	BRIDGEHEAD
	CHARGE ( -7 -6 -5 -4 -3 -2 -1 0 1 2 3 4 5 6 7 )
	COORD2D ( 0 0 )
	COORD3D ( -202.5 -80.9 -436 ) ;
      BOND R6A561 ( R6A51 R6A61 ) AROMATIC ENDOCYCLIC  ;
      BOND R6A451 ( R6A41 R6A51 ) AROMATIC ENDOCYCLIC  ;
      BOND R6A341 ( R6A31 R6A41 ) AROMATIC ENDOCYCLIC  ;
      BOND R6A231 ( R6A21 R6A31 ) AROMATIC ENDOCYCLIC  ;
      BOND R6A121 ( R6A11 R6A21 ) AROMATIC ENDOCYCLIC  ;
      BOND R6A611 ( R6A61 R6A11 ) AROMATIC ENDOCYCLIC  ;
    OBJECTS :
      POINT normal-R6A1
	COORD2D ( 0 0 )
	COORD3D ( -261 -229.6 -501.9 ) ;
      POINT centroid-R6A1
	COORD2D ( 0 0 )
	COORD3D ( -174 -186.2 -525.3 ) ;
      VECTOR vector-R6A1 HEAD ( normal-R6A1 ) TAIL ( centroid-R6A1 ) ;
      PLANE plane-R6A1 ORIGIN ( centroid-R6A1 ) NORMAL ( normal-R6A1 )
	LEAST_SQ_PLANE ( R6A11 R6A21 R6A31 R6A41 R6A51 R6A61 )  ;
  }
  AND Ring5A1 (  ) 
  {
    ATTRIBUTES :
	COORD2D ( 0 0 ) ;
	COORD3D ( -332.1 287.4 -529 ) ;
    TOPOLOGY :
      ATOM R5A11
	ELEMENTS ( ANY )
	AROMATIC
	ENDOCYCLIC
	BRIDGEHEAD
	CHARGE ( -7 -6 -5 -4 -3 -2 -1 0 1 2 3 4 5 6 7 )
	COORD2D ( 0 0 )
	COORD3D ( -225.4 206.1 -504.9 ) ;
      ATOM R5A21
	ELEMENTS ( ANY )
	AROMATIC
	ENDOCYCLIC
	BRIDGEHEAD
	CHARGE ( -7 -6 -5 -4 -3 -2 -1 0 1 2 3 4 5 6 7 )
	COORD2D ( 0 0 )
	COORD3D ( -242.9 321.7 -429.8 ) ;
      ATOM R5A31
	ELEMENTS ( ANY )
	AROMATIC
	ENDOCYCLIC
	BRIDGEHEAD
	CHARGE ( -7 -6 -5 -4 -3 -2 -1 0 1 2 3 4 5 6 7 )
	COORD2D ( 0 0 )
	COORD3D ( -318.5 408.9 -510 ) ;
      ATOM R5A41
	ELEMENTS ( ANY )
	AROMATIC
	ENDOCYCLIC
	BRIDGEHEAD
	CHARGE ( -7 -6 -5 -4 -3 -2 -1 0 1 2 3 4 5 6 7 )
	COORD2D ( 0 0 )
	COORD3D ( -347.7 351.7 -630.1 ) ;
      ATOM R5A51
	ELEMENTS ( ANY )
	AROMATIC
	ENDOCYCLIC
	BRIDGEHEAD
	CHARGE ( -7 -6 -5 -4 -3 -2 -1 0 1 2 3 4 5 6 7 )
	COORD2D ( 0 0 )
	COORD3D ( -290.1 227.6 -625.7 ) ;
      BOND R5A451 ( R5A41 R5A51 ) AROMATIC ENDOCYCLIC  ;
      BOND R5A341 ( R5A31 R5A41 ) AROMATIC ENDOCYCLIC  ;
      BOND R5A231 ( R5A21 R5A31 ) AROMATIC ENDOCYCLIC  ;
      BOND R5A121 ( R5A11 R5A21 ) AROMATIC ENDOCYCLIC  ;
      BOND R5A511 ( R5A51 R5A11 ) AROMATIC ENDOCYCLIC  ;
    OBJECTS :
      POINT normal-R5A1
	COORD2D ( 0 0 )
	COORD3D ( -374.3 268.5 -509.8 ) ;
      POINT centroid-R5A1
	COORD2D ( 0 0 )
	COORD3D ( -290 306.3 -548.3 ) ;
      VECTOR vector-R5A1 HEAD ( normal-R5A1 ) TAIL ( centroid-R5A1 ) ;
      PLANE plane-R5A1 ORIGIN ( centroid-R5A1 ) NORMAL ( normal-R5A1 )
	LEAST_SQ_PLANE ( R5A11 R5A21 R5A31 R5A41 R5A51 )  ;
  }
  AND Ring6B1 (  ) 
  {
    ATTRIBUTES :
	COORD2D ( 0 0 ) ;
	COORD3D ( 42.7 -44.1 404.6 ) ;
    TOPOLOGY :
      ATOM R6B11
	ELEMENTS ( ANY )
	AROMATIC
	ENDOCYCLIC
	BRIDGEHEAD
	CHARGE ( -7 -6 -5 -4 -3 -2 -1 0 1 2 3 4 5 6 7 )
	COORD2D ( 0 0 )
	COORD3D ( 117.6 -36.1 276.3 ) ;
      ATOM R6B21
	ELEMENTS ( ANY )
	AROMATIC
	ENDOCYCLIC
	BRIDGEHEAD
	CHARGE ( -7 -6 -5 -4 -3 -2 -1 0 1 2 3 4 5 6 7 )
	COORD2D ( 0 0 )
	COORD3D ( 86.4 83.4 340.8 ) ;
      ATOM R6B31
	ELEMENTS ( ANY )
	AROMATIC
	ENDOCYCLIC
	BRIDGEHEAD
	CHARGE ( -7 -6 -5 -4 -3 -2 -1 0 1 2 3 4 5 6 7 )
	COORD2D ( 0 0 )
	COORD3D ( 59.7 84.9 478.3 ) ;
      ATOM R6B41
	ELEMENTS ( ANY )
	AROMATIC
	ENDOCYCLIC
	BRIDGEHEAD
	CHARGE ( -7 -6 -5 -4 -3 -2 -1 0 1 2 3 4 5 6 7 )
	COORD2D ( 0 0 )
	COORD3D ( 64.8 -36.9 551.5 ) ;
      ATOM R6B51
	ELEMENTS ( ANY )
	AROMATIC
	ENDOCYCLIC
	BRIDGEHEAD
	CHARGE ( -7 -6 -5 -4 -3 -2 -1 0 1 2 3 4 5 6 7 )
	COORD2D ( 0 0 )
	COORD3D ( 96 -156.3 487 ) ;
      ATOM R6B61
	ELEMENTS ( ANY )
	AROMATIC
	ENDOCYCLIC
	BRIDGEHEAD
	CHARGE ( -7 -6 -5 -4 -3 -2 -1 0 1 2 3 4 5 6 7 )
	COORD2D ( 0 0 )
	COORD3D ( 122.7 -157.9 349.5 ) ;
      BOND R6B561 ( R6B51 R6B61 ) AROMATIC ENDOCYCLIC  ;
      BOND R6B451 ( R6B41 R6B51 ) AROMATIC ENDOCYCLIC  ;
      BOND R6B341 ( R6B31 R6B41 ) AROMATIC ENDOCYCLIC  ;
      BOND R6B231 ( R6B21 R6B31 ) AROMATIC ENDOCYCLIC  ;
      BOND R6B121 ( R6B11 R6B21 ) AROMATIC ENDOCYCLIC  ;
      BOND R6B611 ( R6B61 R6B11 ) AROMATIC ENDOCYCLIC  ;
    OBJECTS :
      POINT normal-R6B1
	COORD2D ( 0 0 )
	COORD3D ( -5.9 -51.8 395.3 ) ;
      POINT centroid-R6B1
	COORD2D ( 0 0 )
	COORD3D ( 91.2 -36.5 413.9 ) ;
      VECTOR vector-R6B1 HEAD ( normal-R6B1 ) TAIL ( centroid-R6B1 ) ;
      PLANE plane-R6B1 ORIGIN ( centroid-R6B1 ) NORMAL ( normal-R6B1 )
	LEAST_SQ_PLANE ( R6B61 R6B51 R6B41 R6B31 R6B21 R6B11 )  ;
  }
  AND Ring5B1 (  ) 
  {
    ATTRIBUTES :
	COORD2D ( 0 0 ) ;
	COORD3D ( -18.7 408.9 376.7 ) ;
    TOPOLOGY :
      ATOM R5B11
	ELEMENTS ( ANY )
	AROMATIC
	ENDOCYCLIC
	BRIDGEHEAD
	CHARGE ( -7 -6 -5 -4 -3 -2 -1 0 1 2 3 4 5 6 7 )
	COORD2D ( 0 0 )
	COORD3D ( 41.1 287.7 394.6 ) ;
      ATOM R5B21
	ELEMENTS ( ANY )
	AROMATIC
	ENDOCYCLIC
	BRIDGEHEAD
	CHARGE ( -7 -6 -5 -4 -3 -2 -1 0 1 2 3 4 5 6 7 )
	COORD2D ( 0 0 )
	COORD3D ( 37.4 379.4 499.1 ) ;
      ATOM R5B31
	ELEMENTS ( ANY )
	AROMATIC
	ENDOCYCLIC
	BRIDGEHEAD
	CHARGE ( -7 -6 -5 -4 -3 -2 -1 0 1 2 3 4 5 6 7 )
	COORD2D ( 0 0 )
	COORD3D ( 26.2 505.9 439.1 ) ;
      ATOM R5B41
	ELEMENTS ( ANY )
	AROMATIC
	ENDOCYCLIC
	BRIDGEHEAD
	CHARGE ( -7 -6 -5 -4 -3 -2 -1 0 1 2 3 4 5 6 7 )
	COORD2D ( 0 0 )
	COORD3D ( 22.8 495.5 303.3 ) ;
      ATOM R5B51
	ELEMENTS ( ANY )
	AROMATIC
	ENDOCYCLIC
	BRIDGEHEAD
	CHARGE ( -7 -6 -5 -4 -3 -2 -1 0 1 2 3 4 5 6 7 )
	COORD2D ( 0 0 )
	COORD3D ( 32 361.3 277.5 ) ;
      BOND R5B451 ( R5B41 R5B51 ) AROMATIC ENDOCYCLIC  ;
      BOND R5B341 ( R5B31 R5B41 ) AROMATIC ENDOCYCLIC  ;
      BOND R5B231 ( R5B21 R5B31 ) AROMATIC ENDOCYCLIC  ;
      BOND R5B121 ( R5B11 R5B21 ) AROMATIC ENDOCYCLIC  ;
      BOND R5B511 ( R5B51 R5B11 ) AROMATIC ENDOCYCLIC  ;
    OBJECTS :
      POINT normal-R5B1
	COORD2D ( 0 0 )
	COORD3D ( -68.5 405.2 378.2 ) ;
      POINT centroid-R5B1
	COORD2D ( 0 0 )
	COORD3D ( 31.2 412.6 375.2 ) ;
      VECTOR vector-R5B1 HEAD ( normal-R5B1 ) TAIL ( centroid-R5B1 ) ;
      PLANE plane-R5B1 ORIGIN ( centroid-R5B1 ) NORMAL ( normal-R5B1 )
	LEAST_SQ_PLANE ( R5B51 R5B41 R5B31 R5B21 R5B11 )  ;
  }
  OR RING_AROMATIC_3 ( Ring6A1 Ring5A1 Ring6B1 Ring5B1 ) 
  {
    ATTRIBUTES :
	COORD2D ( 0 0 ) ;
	COORD3D ( 0 -300 0 ) ;
	PROP ( SOURCE "BIOCAD_FUNCTION" ) ;
    OBJECTS :
      POINT centroid1 
	COORD2D ( 0 0 )
	COORD3D ( 0 -150 0 )
	MAP ( Ring6A1/centroid-R6A1 Ring5A1/centroid-R5A1 Ring6B1/centroid-R6B1 Ring5B1/centroid-R5B1 ) 
	PROP ( INDEX_CODE "20" ) ;
      POINT normal1 
	COORD2D ( 0 0 )
	COORD3D ( 0 -450 0 )
	MAP ( Ring6A1/normal-R6A1 Ring5A1/normal-R5A1 Ring6B1/normal-R6B1 Ring5B1/normal-R5B1 ) 
	PROP ( INDEX_CODE "21" ) ;
      VECTOR vector1 HEAD ( normal1 ) TAIL ( centroid1 ) 
	MAP ( Ring6A1/vector-R6A1 Ring5A1/vector-R5A1 Ring6B1/vector-R6B1 Ring5B1/vector-R5B1 )  ;
      PLANE plane1 ORIGIN ( centroid1 ) NORMAL ( normal1 ) 
	MAP ( Ring6A1/plane-R6A1 Ring5A1/plane-R5A1 Ring6B1/plane-R6B1 Ring5B1/plane-R5B1 )  ;
  }
  AND Ring6A2 (  ) 
  {
    ATTRIBUTES :
	COORD2D ( 0 0 ) ;
	COORD3D ( -217.5 -207.9 -513.6 ) ;
    TOPOLOGY :
      ATOM R6A12
	ELEMENTS ( ANY )
	AROMATIC
	ENDOCYCLIC
	BRIDGEHEAD
	CHARGE ( -7 -6 -5 -4 -3 -2 -1 0 1 2 3 4 5 6 7 )
	COORD2D ( 0 0 )
	COORD3D ( -132.8 -196.7 -391.7 ) ;
      ATOM R6A22
	ELEMENTS ( ANY )
	AROMATIC
	ENDOCYCLIC
	BRIDGEHEAD
	CHARGE ( -7 -6 -5 -4 -3 -2 -1 0 1 2 3 4 5 6 7 )
	COORD2D ( 0 0 )
	COORD3D ( -105.1 -300.3 -480.7 ) ;
      ATOM R6A32
	ELEMENTS ( ANY )
	AROMATIC
	ENDOCYCLIC
	BRIDGEHEAD
	CHARGE ( -7 -6 -5 -4 -3 -2 -1 0 1 2 3 4 5 6 7 )
	COORD2D ( 0 0 )
	COORD3D ( -145.5 -291.6 -614.5 ) ;
      ATOM R6A42
	ELEMENTS ( ANY )
	AROMATIC
	ENDOCYCLIC
	BRIDGEHEAD
	CHARGE ( -7 -6 -5 -4 -3 -2 -1 0 1 2 3 4 5 6 7 )
	COORD2D ( 0 0 )
	COORD3D ( -215.2 -175.8 -658.8 ) ;
      ATOM R6A52
	ELEMENTS ( ANY )
	AROMATIC
	ENDOCYCLIC
	BRIDGEHEAD
	CHARGE ( -7 -6 -5 -4 -3 -2 -1 0 1 2 3 4 5 6 7 )
	COORD2D ( 0 0 )
	COORD3D ( -242.9 -72.2 -569.9 ) ;
      ATOM R6A62
	ELEMENTS ( ANY )
	AROMATIC
	ENDOCYCLIC
	BRIDGEHEAD
	CHARGE ( -7 -6 -5 -4 -3 -2 -1 0 1 2 3 4 5 6 7 )
	COORD2D ( 0 0 )
	COORD3D ( -202.5 -80.9 -436 ) ;
      BOND R6A562 ( R6A52 R6A62 ) AROMATIC ENDOCYCLIC  ;
      BOND R6A452 ( R6A42 R6A52 ) AROMATIC ENDOCYCLIC  ;
      BOND R6A342 ( R6A32 R6A42 ) AROMATIC ENDOCYCLIC  ;
      BOND R6A232 ( R6A22 R6A32 ) AROMATIC ENDOCYCLIC  ;
      BOND R6A122 ( R6A12 R6A22 ) AROMATIC ENDOCYCLIC  ;
      BOND R6A612 ( R6A62 R6A12 ) AROMATIC ENDOCYCLIC  ;
    OBJECTS :
      POINT normal-R6A2
	COORD2D ( 0 0 )
	COORD3D ( -261 -229.6 -501.9 ) ;
      POINT centroid-R6A2
	COORD2D ( 0 0 )
	COORD3D ( -174 -186.2 -525.3 ) ;
      VECTOR vector-R6A2 HEAD ( normal-R6A2 ) TAIL ( centroid-R6A2 ) ;
      PLANE plane-R6A2 ORIGIN ( centroid-R6A2 ) NORMAL ( normal-R6A2 )
	LEAST_SQ_PLANE ( R6A12 R6A22 R6A32 R6A42 R6A52 R6A62 )  ;
  }
  AND Ring5A2 (  ) 
  {
    ATTRIBUTES :
	COORD2D ( 0 0 ) ;
	COORD3D ( -332.1 287.4 -529 ) ;
    TOPOLOGY :
      ATOM R5A12
	ELEMENTS ( ANY )
	AROMATIC
	ENDOCYCLIC
	BRIDGEHEAD
	CHARGE ( -7 -6 -5 -4 -3 -2 -1 0 1 2 3 4 5 6 7 )
	COORD2D ( 0 0 )
	COORD3D ( -225.4 206.1 -504.9 ) ;
      ATOM R5A22
	ELEMENTS ( ANY )
	AROMATIC
	ENDOCYCLIC
	BRIDGEHEAD
	CHARGE ( -7 -6 -5 -4 -3 -2 -1 0 1 2 3 4 5 6 7 )
	COORD2D ( 0 0 )
	COORD3D ( -242.9 321.7 -429.8 ) ;
      ATOM R5A32
	ELEMENTS ( ANY )
	AROMATIC
	ENDOCYCLIC
	BRIDGEHEAD
	CHARGE ( -7 -6 -5 -4 -3 -2 -1 0 1 2 3 4 5 6 7 )
	COORD2D ( 0 0 )
	COORD3D ( -318.5 408.9 -510 ) ;
      ATOM R5A42
	ELEMENTS ( ANY )
	AROMATIC
	ENDOCYCLIC
	BRIDGEHEAD
	CHARGE ( -7 -6 -5 -4 -3 -2 -1 0 1 2 3 4 5 6 7 )
	COORD2D ( 0 0 )
	COORD3D ( -347.7 351.7 -630.1 ) ;
      ATOM R5A52
	ELEMENTS ( ANY )
	AROMATIC
	ENDOCYCLIC
	BRIDGEHEAD
	CHARGE ( -7 -6 -5 -4 -3 -2 -1 0 1 2 3 4 5 6 7 )
	COORD2D ( 0 0 )
	COORD3D ( -290.1 227.6 -625.7 ) ;
      BOND R5A452 ( R5A42 R5A52 ) AROMATIC ENDOCYCLIC  ;
      BOND R5A342 ( R5A32 R5A42 ) AROMATIC ENDOCYCLIC  ;
      BOND R5A232 ( R5A22 R5A32 ) AROMATIC ENDOCYCLIC  ;
      BOND R5A122 ( R5A12 R5A22 ) AROMATIC ENDOCYCLIC  ;
      BOND R5A512 ( R5A52 R5A12 ) AROMATIC ENDOCYCLIC  ;
    OBJECTS :
      POINT normal-R5A2
	COORD2D ( 0 0 )
	COORD3D ( -374.3 268.5 -509.8 ) ;
      POINT centroid-R5A2
	COORD2D ( 0 0 )
	COORD3D ( -290 306.3 -548.3 ) ;
      VECTOR vector-R5A2 HEAD ( normal-R5A2 ) TAIL ( centroid-R5A2 ) ;
      PLANE plane-R5A2 ORIGIN ( centroid-R5A2 ) NORMAL ( normal-R5A2 )
	LEAST_SQ_PLANE ( R5A12 R5A22 R5A32 R5A42 R5A52 )  ;
  }
  AND Ring6B2 (  ) 
  {
    ATTRIBUTES :
	COORD2D ( 0 0 ) ;
	COORD3D ( 42.7 -44.1 404.6 ) ;
    TOPOLOGY :
      ATOM R6B12
	ELEMENTS ( ANY )
	AROMATIC
	ENDOCYCLIC
	BRIDGEHEAD
	CHARGE ( -7 -6 -5 -4 -3 -2 -1 0 1 2 3 4 5 6 7 )
	COORD2D ( 0 0 )
	COORD3D ( 117.6 -36.1 276.3 ) ;
      ATOM R6B22
	ELEMENTS ( ANY )
	AROMATIC
	ENDOCYCLIC
	BRIDGEHEAD
	CHARGE ( -7 -6 -5 -4 -3 -2 -1 0 1 2 3 4 5 6 7 )
	COORD2D ( 0 0 )
	COORD3D ( 86.4 83.4 340.8 ) ;
      ATOM R6B32
	ELEMENTS ( ANY )
	AROMATIC
	ENDOCYCLIC
	BRIDGEHEAD
	CHARGE ( -7 -6 -5 -4 -3 -2 -1 0 1 2 3 4 5 6 7 )
	COORD2D ( 0 0 )
	COORD3D ( 59.7 84.9 478.3 ) ;
      ATOM R6B42
	ELEMENTS ( ANY )
	AROMATIC
	ENDOCYCLIC
	BRIDGEHEAD
	CHARGE ( -7 -6 -5 -4 -3 -2 -1 0 1 2 3 4 5 6 7 )
	COORD2D ( 0 0 )
	COORD3D ( 64.8 -36.9 551.5 ) ;
      ATOM R6B52
	ELEMENTS ( ANY )
	AROMATIC
	ENDOCYCLIC
	BRIDGEHEAD
	CHARGE ( -7 -6 -5 -4 -3 -2 -1 0 1 2 3 4 5 6 7 )
	COORD2D ( 0 0 )
	COORD3D ( 96 -156.3 487 ) ;
      ATOM R6B62
	ELEMENTS ( ANY )
	AROMATIC
	ENDOCYCLIC
	BRIDGEHEAD
	CHARGE ( -7 -6 -5 -4 -3 -2 -1 0 1 2 3 4 5 6 7 )
	COORD2D ( 0 0 )
	COORD3D ( 122.7 -157.9 349.5 ) ;
      BOND R6B562 ( R6B52 R6B62 ) AROMATIC ENDOCYCLIC  ;
      BOND R6B452 ( R6B42 R6B52 ) AROMATIC ENDOCYCLIC  ;
      BOND R6B342 ( R6B32 R6B42 ) AROMATIC ENDOCYCLIC  ;
      BOND R6B232 ( R6B22 R6B32 ) AROMATIC ENDOCYCLIC  ;
      BOND R6B122 ( R6B12 R6B22 ) AROMATIC ENDOCYCLIC  ;
      BOND R6B612 ( R6B62 R6B12 ) AROMATIC ENDOCYCLIC  ;
    OBJECTS :
      POINT normal-R6B2
	COORD2D ( 0 0 )
	COORD3D ( -5.9 -51.8 395.3 ) ;
      POINT centroid-R6B2
	COORD2D ( 0 0 )
	COORD3D ( 91.2 -36.5 413.9 ) ;
      VECTOR vector-R6B2 HEAD ( normal-R6B2 ) TAIL ( centroid-R6B2 ) ;
      PLANE plane-R6B2 ORIGIN ( centroid-R6B2 ) NORMAL ( normal-R6B2 )
	LEAST_SQ_PLANE ( R6B62 R6B52 R6B42 R6B32 R6B22 R6B12 )  ;
  }
  AND Ring5B2 (  ) 
  {
    ATTRIBUTES :
	COORD2D ( 0 0 ) ;
	COORD3D ( -18.7 408.9 376.7 ) ;
    TOPOLOGY :
      ATOM R5B12
	ELEMENTS ( ANY )
	AROMATIC
	ENDOCYCLIC
	BRIDGEHEAD
	CHARGE ( -7 -6 -5 -4 -3 -2 -1 0 1 2 3 4 5 6 7 )
	COORD2D ( 0 0 )
	COORD3D ( 41.1 287.7 394.6 ) ;
      ATOM R5B22
	ELEMENTS ( ANY )
	AROMATIC
	ENDOCYCLIC
	BRIDGEHEAD
	CHARGE ( -7 -6 -5 -4 -3 -2 -1 0 1 2 3 4 5 6 7 )
	COORD2D ( 0 0 )
	COORD3D ( 37.4 379.4 499.1 ) ;
      ATOM R5B32
	ELEMENTS ( ANY )
	AROMATIC
	ENDOCYCLIC
	BRIDGEHEAD
	CHARGE ( -7 -6 -5 -4 -3 -2 -1 0 1 2 3 4 5 6 7 )
	COORD2D ( 0 0 )
	COORD3D ( 26.2 505.9 439.1 ) ;
      ATOM R5B42
	ELEMENTS ( ANY )
	AROMATIC
	ENDOCYCLIC
	BRIDGEHEAD
	CHARGE ( -7 -6 -5 -4 -3 -2 -1 0 1 2 3 4 5 6 7 )
	COORD2D ( 0 0 )
	COORD3D ( 22.8 495.5 303.3 ) ;
      ATOM R5B52
	ELEMENTS ( ANY )
	AROMATIC
	ENDOCYCLIC
	BRIDGEHEAD
	CHARGE ( -7 -6 -5 -4 -3 -2 -1 0 1 2 3 4 5 6 7 )
	COORD2D ( 0 0 )
	COORD3D ( 32 361.3 277.5 ) ;
      BOND R5B452 ( R5B42 R5B52 ) AROMATIC ENDOCYCLIC  ;
      BOND R5B342 ( R5B32 R5B42 ) AROMATIC ENDOCYCLIC  ;
      BOND R5B232 ( R5B22 R5B32 ) AROMATIC ENDOCYCLIC  ;
      BOND R5B122 ( R5B12 R5B22 ) AROMATIC ENDOCYCLIC  ;
      BOND R5B512 ( R5B52 R5B12 ) AROMATIC ENDOCYCLIC  ;
    OBJECTS :
      POINT normal-R5B2
	COORD2D ( 0 0 )
	COORD3D ( -68.5 405.2 378.2 ) ;
      POINT centroid-R5B2
	COORD2D ( 0 0 )
	COORD3D ( 31.2 412.6 375.2 ) ;
      VECTOR vector-R5B2 HEAD ( normal-R5B2 ) TAIL ( centroid-R5B2 ) ;
      PLANE plane-R5B2 ORIGIN ( centroid-R5B2 ) NORMAL ( normal-R5B2 )
	LEAST_SQ_PLANE ( R5B52 R5B42 R5B32 R5B22 R5B12 )  ;
  }
  OR RING_AROMATIC_4 ( Ring6A2 Ring5A2 Ring6B2 Ring5B2 ) 
  {
    ATTRIBUTES :
	COORD2D ( 0 0 ) ;
	COORD3D ( 0 -300 0 ) ;
	PROP ( SOURCE "BIOCAD_FUNCTION" ) ;
    OBJECTS :
      POINT centroid2 
	COORD2D ( 0 0 )
	COORD3D ( 0 -150 0 )
	MAP ( Ring6A2/centroid-R6A2 Ring5A2/centroid-R5A2 Ring6B2/centroid-R6B2 Ring5B2/centroid-R5B2 ) 
	PROP ( INDEX_CODE "20" ) ;
      POINT normal2 
	COORD2D ( 0 0 )
	COORD3D ( 0 -450 0 )
	MAP ( Ring6A2/normal-R6A2 Ring5A2/normal-R5A2 Ring6B2/normal-R6B2 Ring5B2/normal-R5B2 ) 
	PROP ( INDEX_CODE "21" ) ;
      VECTOR vector2 HEAD ( normal2 ) TAIL ( centroid2 ) 
	MAP ( Ring6A2/vector-R6A2 Ring5A2/vector-R5A2 Ring6B2/vector-R6B2 Ring5B2/vector-R5B2 )  ;
      PLANE plane2 ORIGIN ( centroid2 ) NORMAL ( normal2 ) 
	MAP ( Ring6A2/plane-R6A2 Ring5A2/plane-R5A2 Ring6B2/plane-R6B2 Ring5B2/plane-R5B2 )  ;
  }
  FIT training79_04 ( HYDROPHOBIC_1 HYDROPHOBIC_2 RING_AROMATIC_3 RING_AROMATIC_4 ) 
  {
    ATTRIBUTES :
	COORD2D ( 0 0 ) ;
	COORD3D ( 0 0 0 ) ;
	ROOT ;
	WEIGHT ( HYDROPHOBIC_1 0.9226 ) ;
	WEIGHT ( HYDROPHOBIC_2 1.7133 ) ;
	WEIGHT ( RING_AROMATIC_3 1.3180 ) ;
	WEIGHT ( RING_AROMATIC_4 1.7133 ) ;
	MINIMUM_FIT ( 0.0000 ) ;
	INTERCEPT ( -7.7642 ) ;
    CONSTRAINTS :
      BLOB HYDROPHOBIC_1.11 ( HYDROPHOBIC_1/Hydrophobic1 )
	COORD2D ( 459.278 -425.926 )
	COORD3D ( 459.278 -425.926 -32.7545 )
	TOLERANCE ( 160.0000 ) ;
      BLOB HYDROPHOBIC_2.11 ( HYDROPHOBIC_2/Hydrophobic2 )
	COORD2D ( -164 286 )
	COORD3D ( -164 286 -122 )
	TOLERANCE ( 160.0000 ) ;
      BLOB RING_AROMATIC_3.11 ( RING_AROMATIC_3/centroid1 )
	COORD2D ( -462.701 -348.64 )
	COORD3D ( -462.701 -348.64 -179.551 )
	TOLERANCE ( 160.0000 ) ;
      BLOB RING_AROMATIC_3.21 ( RING_AROMATIC_3/normal1 )
	COORD2D ( -501.434 -247.782 )
	COORD3D ( -501.434 -247.782 -459.421 )
	TOLERANCE ( 160.0000 ) ;
      BLOB RING_AROMATIC_4.11 ( RING_AROMATIC_4/centroid2 )
	COORD2D ( 219.685 -225.912 )
	COORD3D ( 219.685 -225.912 11.4493 )
	TOLERANCE ( 160.0000 ) ;
      BLOB RING_AROMATIC_4.21 ( RING_AROMATIC_4/normal2 )
	COORD2D ( 308.251 -99.9673 )
	COORD3D ( 308.251 -99.9673 268.925 )
	TOLERANCE ( 160.0000 ) ;
  }
}
